# Supplementary material for: Precipitation Modulates the Impact of Human Activities on Riverine Food Webs Revealed by Environmental DNA
Source: Ecol Evol. 2026 Jun 1;16(6):e73713. doi: 10.1002/ece3.73713 (PMC13238525; doi:10.1002/ece3.73713)
Supplement: Supplementary file 1 — Table S1: ece373713‐sup‐0001‐AppendixTable1.xlsx. [file ECE3-16-e73713-s003.xlsx]

## Sheet: Sheet2
Species	Taxa	ID	i	j
Opsariichthys uncirostris	Fish	1	1	24
Xenocypris fangi	Fish	2	1	62
Hemiculter leucisculus	Fish	3	1	66
Gambusia affinis	Fish	4	1	1
Sarcocheilichthys nigripinnis	Fish	5	1	9
Onychostoma macrolepis	Fish	6	1	12
Hemibarbus maculatus	Fish	7	1	14
Carassius auratus	Fish	8	1	31
Rhynchocypris lagowskii	Fish	9	1	74
Misgurnus bipartitus	Fish	10	1	76
Silurus asotus	Fish	11	1	11
Pseudobrama simoni	Fish	12	1	13
Gnathopogon polytaenia	Fish	13	1	19
Cobitis macrostigma	Fish	14	1	34
Squalidus argentatus	Fish	15	1	54
Ctenopharyngodon idella	Fish	16	2	56
Rhodeus ocellatus	Fish	17	2	2
Rhinogobius cliffordpopei	Fish	18	2	3
Zacco platypus	Fish	19	2	21
Hypophthalmichthys nobilis	Fish	20	2	38
Cyprinus carpio	Fish	21	2	57
Triplophysa sellaefer	Fish	22	2	59
Triplophysa dalaica	Fish	23	3	3
Pseudobagrus ondon	Fish	24	3	8
Acheilognathus hypselonotus	Fish	25	3	16
Coptodon zillii	Fish	26	3	20
Abbottina rivularis	Fish	27	3	26
Leptobotia rubrilabris	Fish	28	3	62
Pseudorasbora parva	Fish	29	3	67
Misgurnus anguillicaudatus	Fish	30	3	12
Paracercomonas compacta	Protozoa	31	3	65
Woronina pythii	Protozoa	32	4	6
Rhogostoma schuessleri	Protozoa	33	4	13
Cercomonas sp.	Protozoa	34	4	19
Korotnevella pelagolacustris	Protozoa	35	4	47
Vermamoeba vermiformis	Protozoa	36	4	4
Echinamoeba exundans	Protozoa	37	4	8
Rhogostoma sp.	Protozoa	38	4	17
Vannella simplex	Protozoa	39	4	72
Corbicula fluminea	Metazoa	40	4	76
Isomermis lairdi	Metazoa	41	4	16
Adula aff. californiensis MO-2010	Metazoa	42	4	20
Gibbosula polysticta	Metazoa	43	4	21
Asplanchna brightwellii	Metazoa	44	4	23
Brachionus calyciflorus	Metazoa	45	4	25
Adineta vaga	Metazoa	46	4	26
Lecane inermis	Metazoa	47	4	29
Sinantherina socialis	Metazoa	48	4	39
Sinocalanus sinensis	Metazoa	49	4	52
Thermocyclops oithonoides	Metazoa	50	5	11
Austropallene cornigera	Metazoa	51	5	15
Baetidae sp. Cy2020 sp2	Metazoa	52	5	32
Navicula arenaria	Algae	53	5	53
Wislouchiella planctonica	Algae	54	5	1
Cyclotella striata	Algae	55	5	5
Fistulifera saprophila	Algae	56	5	24
Melosira varians	Algae	57	5	25
Nitzschia palea	Algae	58	5	26
Discostella nipponica	Algae	59	5	31
Cladophora sp.	Algae	60	5	37
Gonium pectorale	Algae	61	5	16
Fragilaria sp.	Algae	62	5	21
Navicula sp.	Algae	63	5	30
Nitzschia linearis	Algae	64	5	61
Chloromonas subdivisa	Algae	65	5	63
Stephanocyclus meneghinianus	Algae	66	6	1
Cellvibrio gandavensis	Bacteria	67	6	13
Rhodoferax sp. K129	Bacteria	68	6	43
Fluviicola taffensis	Bacteria	69	6	6
Acidovorax defluvii	Bacteria	70	6	7
Acinetobacter sp. IPPW-14	Bacteria	71	6	12
cyanobacterium LS123	Bacteria	72	6	17
Flavobacterium terrigena	Bacteria	73	6	19
Emticicia sediminis	Bacteria	74	6	23
Comamonadaceae bacterium	Bacteria	75	6	30
Flavobacterium sp. THG-DN6.19	Bacteria	76	6	34
Pseudorhodoferax sp.	Bacteria	77	6	48
			6	57
			6	63
			6	69
			6	72
			6	76
			6	11
			6	14
			6	16
			6	21
			6	26
			6	29
			6	49
			6	55
			6	64
			7	33
			7	62
			7	69
			7	17
			7	22
			7	47
			7	49
			7	54
			7	64
			7	67
			7	3
			7	6
			7	7
			7	8
			7	13
			7	16
			7	20
			7	21
			7	23
			7	25
			7	26
			7	27
			7	29
			7	30
			7	35
			7	48
			7	55
			7	59
			7	68
			7	71
			7	72
			7	74
			7	76
			8	4
			8	13
			8	28
			8	31
			8	32
			8	33
			8	40
			8	57
			8	8
			8	16
			8	17
			8	20
			8	25
			8	26
			8	27
			8	43
			8	63
			8	19
			8	29
			8	30
			8	39
			8	46
			8	72
			8	74
			8	76
			9	9
			9	48
			9	10
			9	31
			9	32
			9	68
			9	76
			9	5
			9	33
			10	23
			10	8
			10	17
			10	43
			10	4
			10	10
			10	20
			10	26
			11	1
			11	5
			11	6
			11	7
			11	11
			11	13
			11	14
			11	15
			11	16
			11	17
			11	20
			11	21
			11	24
			11	26
			11	27
			11	29
			11	30
			11	31
			11	32
			11	33
			11	39
			11	40
			11	41
			11	62
			11	38
			11	46
			11	64
			11	67
			11	43
			11	49
			12	12
			12	22
			12	45
			12	62
			12	15
			12	51
			12	75
			12	77
			12	10
			12	72
			13	6
			13	7
			13	15
			13	17
			13	21
			13	43
			13	5
			13	13
			13	16
			13	18
			13	24
			13	26
			13	28
			13	31
			13	38
			13	62
			13	67
			13	1
			13	11
			13	34
			13	49
			14	3
			14	15
			14	38
			14	53
			14	16
			14	20
			14	21
			14	25
			14	26
			14	36
			14	11
			14	12
			14	14
			14	32
			14	55
			15	1
			15	11
			15	13
			15	14
			15	21
			15	25
			15	29
			15	30
			15	46
			15	47
			15	51
			15	67
			15	12
			15	74
			15	15
			15	20
			15	24
			15	52
			16	32
			16	33
			16	39
			16	40
			16	45
			16	51
			16	53
			16	69
			16	5
			16	6
			16	7
			16	17
			16	64
			16	16
			16	20
			16	23
			16	25
			16	26
			16	27
			16	29
			16	31
			16	63
			16	67
			17	51
			17	68
			17	7
			17	17
			17	34
			17	52
			17	16
			17	20
			17	21
			17	23
			17	25
			17	26
			17	27
			17	29
			17	30
			17	48
			18	16
			18	17
			18	18
			18	20
			18	21
			18	26
			18	32
			18	36
			18	41
			18	43
			18	55
			18	13
			18	15
			18	24
			18	28
			18	34
			18	61
			18	73
			18	76
			18	5
			18	33
			18	40
			18	45
			18	49
			18	54
			18	67
			19	13
			19	16
			19	20
			19	21
			19	25
			19	26
			19	32
			19	34
			19	43
			19	76
			19	6
			19	23
			19	27
			19	49
			19	55
			19	7
			19	15
			19	19
			19	59
			19	64
			19	65
			20	4
			20	5
			20	19
			20	20
			20	23
			20	45
			20	51
			20	53
			20	8
			20	16
			20	17
			20	21
			20	25
			20	26
			20	27
			20	29
			20	32
			20	1
			20	11
			20	12
			20	14
			20	30
			20	35
			20	37
			20	43
			20	46
			20	55
			20	61
			20	64
			20	67
			20	69
			21	22
			21	32
			21	33
			21	40
			21	47
			21	49
			21	53
			21	5
			21	15
			21	17
			21	21
			21	8
			21	11
			21	14
			21	16
			21	20
			21	23
			21	25
			21	26
			21	27
			21	28
			21	29
			21	30
			21	38
			21	76
			22	49
			22	55
			22	63
			22	75
			22	14
			22	30
			22	38
			22	62
			22	66
			22	70
			22	76
			22	12
			22	22
			22	23
			22	52
			22	54
			22	77
			23	48
			23	73
			23	7
			23	22
			23	29
			23	66
			23	8
			23	16
			23	17
			23	20
			23	23
			23	25
			23	26
			23	27
			23	30
			23	37
			24	13
			24	24
			24	28
			24	46
			24	1
			24	5
			24	11
			24	14
			24	15
			24	32
			24	19
			24	21
			24	29
			24	30
			24	45
			24	76
			25	32
			25	33
			25	39
			25	40
			25	8
			25	16
			25	23
			25	27
			25	30
			25	5
			25	17
			25	20
			25	21
			25	25
			25	26
			25	29
			26	1
			26	14
			26	22
			26	51
			26	4
			26	12
			26	20
			26	40
			26	45
			26	72
			26	16
			26	17
			26	18
			26	19
			26	21
			26	23
			26	25
			26	26
			26	27
			26	29
			26	35
			26	37
			26	77
			27	17
			27	45
			27	48
			27	65
			27	6
			27	9
			27	19
			27	24
			27	25
			27	34
			27	38
			27	39
			27	47
			27	52
			27	59
			27	1
			27	5
			27	7
			27	15
			27	16
			27	20
			27	21
			27	23
			27	26
			27	27
			27	29
			27	30
			27	36
			27	51
			27	68
			27	69
			28	5
			28	9
			28	46
			28	64
			28	67
			28	7
			28	11
			28	13
			28	15
			28	16
			28	17
			28	20
			28	21
			28	25
			28	26
			28	27
			28	29
			28	30
			28	31
			28	18
			28	28
			28	35
			28	36
			28	41
			28	54
			28	61
			29	12
			29	13
			29	28
			29	34
			29	38
			29	39
			29	55
			29	56
			29	61
			29	62
			29	63
			29	69
			29	76
			29	7
			29	8
			29	16
			29	17
			29	19
			29	21
			29	24
			29	25
			29	26
			29	27
			29	29
			29	52
			29	54
			29	15
			29	20
			29	22
			29	23
			29	30
			29	65
			30	30
			30	75
			30	5
			30	8
			30	25
			30	35
			30	47
			30	49
			31	59
			31	63
			31	1
			31	10
			31	18
			31	24
			31	33
			31	36
			31	64
			31	68
			31	69
			31	5
			31	31
			31	32
			31	34
			31	37
			31	40
			31	48
			31	77
			32	11
			32	17
			32	32
			32	2
			32	9
			32	12
			32	16
			32	20
			32	21
			32	26
			32	33
			32	34
			32	62
			32	15
			32	31
			32	35
			32	55
			32	61
			32	77
			33	36
			33	64
			33	67
			33	72
			33	32
			33	33
			33	38
			33	40
			33	47
			33	60
			33	63
			33	69
			33	73
			33	31
			33	68
			33	74
			33	76
			34	8
			34	9
			34	17
			34	20
			34	34
			34	73
			34	77
			34	64
			34	5
			34	32
			34	33
			34	40
			34	48
			34	65
			34	68
			34	69
			34	76
			35	31
			35	35
			35	6
			35	10
			35	13
			35	19
			35	54
			35	61
			35	64
			35	9
			35	32
			35	33
			35	63
			35	68
			36	36
			36	9
			36	21
			36	29
			36	31
			36	32
			36	33
			36	40
			36	43
			36	57
			36	73
			36	77
			37	2
			37	56
			37	64
			37	24
			37	37
			37	47
			37	61
			37	32
			37	35
			37	40
			38	11
			38	66
			38	32
			38	33
			38	38
			38	58
			38	59
			38	30
			38	71
			39	2
			39	31
			39	32
			39	33
			39	35
			39	38
			39	39
			39	40
			39	48
			39	68
			39	34
			39	36
			39	63
			39	46
			39	58
			39	64
			39	67
			40	32
			40	33
			40	39
			40	40
			40	47
			40	55
			40	11
			40	20
			40	21
			40	61
			40	63
			40	69
			40	72
			40	76
			40	1
			40	24
			40	29
			40	65
			40	68
			40	74
			41	1
			41	12
			41	24
			41	28
			41	41
			42	12
			42	34
			42	40
			42	42
			42	75
			42	32
			42	39
			42	65
			42	77
			43	6
			43	7
			43	11
			43	13
			43	15
			43	16
			43	17
			43	20
			43	21
			43	23
			43	25
			43	26
			43	27
			43	29
			43	30
			43	34
			43	43
			43	47
			43	48
			43	49
			43	63
			43	32
			43	19
			43	33
			43	73
			44	44
			44	70
			44	1
			44	10
			44	22
			44	23
			44	27
			44	37
			44	60
			44	61
			44	62
			45	77
			45	60
			45	45
			46	45
			46	46
			46	31
			46	49
			46	57
			46	58
			46	64
			46	67
			46	2
			47	51
			47	61
			47	63
			47	65
			47	48
			47	32
			47	46
			47	47
			47	49
			47	50
			47	67
			48	57
			48	41
			48	48
			48	40
			48	64
			49	43
			49	55
			49	67
			49	72
			49	47
			49	50
			49	49
			49	54
			50	22
			50	75
			50	31
			50	50
			50	62
			50	66
			50	70
			51	12
			51	65
			51	22
			51	49
			51	54
			51	68
			51	72
			51	74
			51	51
			51	59
			52	24
			52	16
			52	17
			52	20
			52	26
			52	52
			52	54
			52	4
			52	32
			52	42
			52	46
			52	47
			52	49
			52	67
			53	25
			53	44
			53	34
			53	53
			54	1
			54	24
			54	35
			54	38
			54	48
			54	54
			54	58
			54	64
			54	41
			54	3
			55	62
			55	11
			55	29
			55	55
			55	2
			55	70
			56	8
			56	34
			56	54
			56	70
			56	2
			56	42
			56	56
			56	45
			56	48
			56	58
			56	62
			56	64
			56	66
			57	16
			57	20
			57	26
			57	37
			57	46
			57	59
			57	61
			57	62
			57	67
			57	72
			57	49
			57	48
			57	57
			57	64
			58	8
			58	11
			58	57
			58	65
			58	73
			58	21
			58	58
			58	59
			58	67
			58	40
			59	17
			59	20
			59	27
			59	60
			59	5
			59	10
			59	28
			59	32
			59	38
			59	59
			59	13
			60	6
			60	7
			60	13
			60	19
			60	53
			60	5
			60	51
			60	66
			60	21
			60	22
			60	23
			60	27
			60	30
			60	35
			60	60
			60	61
			60	62
			61	19
			61	35
			61	60
			61	63
			61	13
			61	32
			61	39
			61	41
			61	54
			61	61
			61	15
			61	45
			61	48
			62	70
			62	63
			62	3
			62	38
			62	54
			62	62
			62	64
			62	66
			62	67
			63	5
			63	41
			63	71
			63	8
			63	22
			63	4
			63	46
			63	58
			63	63
			63	67
			64	4
			64	8
			64	16
			64	18
			64	23
			64	25
			64	26
			64	27
			64	29
			64	2
			64	6
			64	7
			64	11
			64	13
			64	19
			64	39
			64	64
			64	67
			64	17
			64	20
			64	32
			64	34
			64	48
			65	26
			65	34
			65	56
			65	69
			65	71
			65	30
			65	36
			65	65
			65	32
			65	33
			65	40
			65	64
			65	76
			66	38
			66	55
			66	62
			66	8
			66	56
			66	66
			66	70
			67	52
			67	58
			67	31
			67	46
			67	49
			67	61
			67	64
			67	67
			67	77
			67	19
			67	57
			68	7
			68	8
			68	17
			68	1
			68	24
			68	33
			68	40
			68	75
			68	18
			68	34
			68	68
			68	72
			68	74
			68	76
			69	4
			69	20
			69	56
			69	62
			69	66
			69	67
			69	32
			69	40
			69	50
			69	69
			69	72
			69	74
			69	45
			69	60
			69	63
			69	71
			69	76
			70	5
			70	62
			70	66
			70	9
			70	44
			70	70
			70	75
			71	13
			71	17
			71	23
			71	48
			71	76
			71	33
			71	68
			71	5
			71	30
			71	40
			71	71
			72	4
			72	8
			72	38
			72	63
			72	75
			72	59
			72	33
			72	40
			72	48
			72	64
			72	68
			72	69
			72	71
			72	72
			72	74
			72	76
			73	31
			73	55
			73	62
			73	66
			73	70
			73	77
			73	54
			73	7
			73	11
			73	17
			73	34
			73	35
			73	73
			74	40
			74	68
			74	69
			74	73
			74	18
			74	33
			74	74
			75	10
			75	35
			75	39
			75	71
			75	54
			75	56
			75	75
			75	77
			75	30
			75	70
			76	9
			76	61
			76	22
			76	23
			76	29
			76	69
			76	75
			76	5
			76	8
			76	25
			76	63
			76	68
			76	71
			76	72
			76	74
			76	76
			77	18
			77	36
			77	64
			77	75
			77	77
			77	10
