# Supplementary material for: Precipitation Modulates the Impact of Human Activities on Riverine Food Webs Revealed by Environmental DNA
Source: Ecol Evol. 2026 Jun 1;16(6):e73713. doi: 10.1002/ece3.73713 (PMC13238525; doi:10.1002/ece3.73713)
Supplement: Supplementary file 2 — Table S2: ece373713‐sup‐0002‐AppendixTable2.xlsx. [file ECE3-16-e73713-s001.xlsx]

## Sheet: Sheet1
Species	Taxa	ID	i	j
Opsariichthys uncirostris	Fish	1	1	1
Hemiculter leucisculus	Fish	2	1	4
Gambusia affinis	Fish	3	1	5
Sarcocheilichthys nigripinnis	Fish	4	1	6
Onychostoma macrolepis	Fish	5	1	11
Hemibarbus maculatus	Fish	6	1	20
Carassius auratus	Fish	7	1	52
Rhynchocypris lagowskii	Fish	8	1	3
Misgurnus bipartitus	Fish	9	1	23
Silurus asotus	Fish	10	1	13
Gnathopogon polytaenia	Fish	11	1	14
Cobitis macrostigma	Fish	12	1	17
Oxyeleotris lineolata	Fish	13	1	18
Squalidus argentatus	Fish	14	1	19
Ctenopharyngodon idella	Fish	15	1	21
Rhodeus ocellatus	Fish	16	2	5
Rhinogobius cliffordpopei	Fish	17	2	8
Zacco platypus	Fish	18	2	17
Hypophthalmichthys nobilis	Fish	19	2	18
Cyprinus carpio	Fish	20	2	22
Acheilognathus hypselonotus	Fish	21	2	26
Coptodon zillii	Fish	22	2	49
Abbottina rivularis	Fish	23	2	3
Pseudorasbora parva	Fish	24	2	21
Misgurnus anguillicaudatus	Fish	25	2	39
Micropercops swinhonis	Fish	26	2	43
Rhogostoma schuessleri	Protozoa	27	2	45
Korotnevella pelagolacustris	Protozoa	28	2	52
Vermamoeba vermiformis	Protozoa	29	2	2
Echinamoeba exundans	Protozoa	30	2	12
Vannella simplex	Protozoa	31	2	13
Rhogostoma sp.	Protozoa	32	2	50
Adula aff. californiensis MO-2010	Metazoa	33	3	2
Gibbosula polysticta	Metazoa	34	3	13
Lecane inermis	Metazoa	35	3	15
Asplanchna brightwellii	Metazoa	36	3	3
Brachionus calyciflorus	Metazoa	37	4	24
Adineta vaga	Metazoa	38	4	44
Sinantherina socialis	Metazoa	39	4	1
Sinocalanus sinensis	Metazoa	40	4	4
Navicula arenaria	Algae	41	4	11
Wislouchiella planctonica	Algae	42	4	12
Cyclotella striata	Algae	43	4	28
Melosira varians	Algae	44	4	6
Microglena monadina	Algae	45	4	14
Gonium pectorale	Algae	46	4	19
Pandorina morum	Algae	47	5	4
Nitzschia palea	Algae	48	5	5
Tetraselmis cordiformis	Algae	49	5	6
Discostella nipponica	Algae	50	5	12
Cladophora sp.	Algae	51	5	17
Navicula sp.	Algae	52	5	46
Chloromonas subdivisa	Algae	53	5	47
Stephanocyclus meneghinianus	Algae	54	5	18
Paludibacter propionicigenes	Bacteria	55	5	52
Flavobacterium sasangense	Bacteria	56	6	6
Fluviicola taffensis	Bacteria	57	6	12
Acidovorax defluvii	Bacteria	58	6	24
cyanobacterium LS123	Bacteria	59	6	25
Aeromonas sp.	Bacteria	60	6	52
Tolumonas auensis	Bacteria	61	6	5
Flavobacterium sp. THG-DN6.19	Bacteria	62	6	14
Pseudorhodoferax sp.	Bacteria	63	6	43
			6	45
			6	54
			6	1
			6	4
			6	17
			6	18
			7	19
			7	17
			7	7
			7	28
			7	37
			8	18
			8	3
			8	8
			8	13
			8	17
			8	21
			9	1
			9	6
			9	9
			9	10
			9	14
			9	22
			9	25
			9	26
			9	40
			9	55
			9	3
			9	5
			9	13
			9	15
			9	21
			9	54
			9	20
			9	39
			10	3
			10	58
			10	10
			10	40
			10	41
			10	50
			10	13
			10	19
			10	20
			10	21
			10	33
			11	9
			11	11
			11	22
			11	23
			11	25
			11	27
			11	31
			11	8
			11	17
			11	19
			11	24
			11	29
			11	35
			11	4
			11	12
			12	1
			12	4
			12	6
			12	9
			12	11
			12	12
			12	14
			12	18
			12	23
			12	52
			12	62
			12	24
			12	25
			12	57
			12	43
			13	5
			13	7
			13	8
			13	17
			13	22
			13	46
			13	47
			13	52
			13	3
			13	21
			13	58
			13	63
			13	13
			13	26
			14	4
			14	6
			14	12
			14	14
			14	15
			14	18
			14	52
			14	1
			14	5
			14	17
			14	19
			14	20
			14	54
			15	15
			15	53
			15	11
			15	27
			16	43
			16	16
			16	20
			16	22
			16	48
			16	5
			16	17
			17	13
			17	8
			17	17
			17	46
			17	52
			17	43
			18	4
			18	6
			18	12
			18	18
			18	19
			18	1
			18	14
			18	21
			18	8
			19	14
			19	18
			19	19
			19	53
			19	12
			19	21
			19	43
			19	1
			19	3
			19	6
			19	10
			19	13
			20	10
			20	20
			20	59
			20	58
			20	62
			21	8
			21	22
			21	49
			21	21
			21	13
			22	1
			22	4
			22	22
			22	54
			23	11
			23	16
			23	22
			23	23
			23	45
			23	53
			23	4
			23	9
			23	3
			23	21
			23	32
			24	11
			24	3
			24	17
			24	28
			24	50
			24	1
			24	4
			24	12
			24	24
			24	29
			25	1
			25	11
			25	54
			25	3
			25	5
			25	9
			25	23
			25	25
			25	27
			25	12
			25	24
			26	3
			26	13
			26	17
			26	36
			26	26
			26	15
			26	21
			26	30
			27	27
			27	56
			27	50
			27	11
			28	27
			28	44
			28	7
			28	20
			28	21
			28	50
			28	28
			28	37
			28	39
			28	51
			29	56
			29	60
			29	3
			29	28
			29	29
			29	55
			29	63
			30	32
			30	30
			30	42
			30	49
			31	50
			31	53
			31	60
			31	16
			31	41
			31	42
			31	31
			32	4
			32	18
			32	36
			32	42
			32	46
			32	52
			32	32
			33	33
			34	38
			34	44
			34	16
			34	34
			34	42
			34	45
			34	46
			34	47
			35	55
			35	20
			35	22
			35	35
			35	3
			35	28
			36	3
			36	31
			36	36
			36	37
			36	26
			36	43
			36	8
			37	15
			37	35
			37	37
			38	61
			38	14
			38	38
			38	39
			39	39
			39	62
			40	24
			40	61
			40	62
			40	32
			40	36
			40	40
			41	28
			41	35
			41	37
			41	41
			41	48
			41	50
			41	43
			41	3
			41	8
			41	27
			42	42
			42	54
			42	5
			42	16
			42	47
			43	57
			43	43
			43	45
			44	44
			44	56
			44	1
			44	17
			44	20
			44	29
			44	50
			44	52
			45	43
			45	46
			45	50
			45	54
			45	5
			45	8
			45	17
			45	42
			45	45
			45	27
			46	5
			46	34
			46	57
			46	13
			46	15
			46	17
			46	45
			46	42
			46	46
			46	53
			46	60
			47	7
			47	13
			47	17
			47	42
			47	46
			47	47
			47	54
			48	11
			48	43
			48	54
			48	16
			48	19
			48	42
			48	45
			48	48
			49	8
			49	46
			49	49
			49	10
			49	53
			49	59
			49	27
			49	38
			49	44
			49	45
			49	48
			49	54
			50	19
			50	34
			50	38
			50	50
			50	22
			50	42
			50	45
			50	46
			51	58
			51	62
			51	15
			51	24
			51	25
			51	38
			51	51
			52	1
			52	4
			52	6
			52	12
			52	18
			52	5
			52	13
			52	16
			52	17
			52	52
			53	6
			53	18
			53	58
			53	60
			53	62
			53	53
			53	43
			54	20
			54	39
			54	54
			54	5
			54	13
			54	17
			54	48
			54	42
			54	45
			54	46
			55	18
			55	31
			55	36
			55	38
			55	57
			55	59
			55	61
			55	62
			55	63
			55	40
			55	55
			55	33
			55	48
			55	52
			55	58
			56	34
			56	54
			56	56
			56	58
			57	58
			57	60
			57	61
			57	62
			57	63
			57	36
			57	42
			57	57
			58	56
			58	54
			58	15
			58	58
			59	2
			59	14
			59	17
			59	52
			59	59
			59	20
			59	5
			59	34
			59	60
			59	61
			60	21
			60	24
			60	60
			60	61
			60	35
			60	46
			60	51
			60	58
			60	26
			60	30
			60	55
			61	10
			61	20
			61	38
			61	39
			61	48
			61	60
			61	61
			61	8
			61	18
			61	42
			61	62
			62	58
			62	62
			62	55
			63	40
			63	55
			63	58
			63	60
			63	57
			63	63
			63	31
			63	36
